# Supplementary material for: Survey of Molecular Mechanisms of Hyperbaric Oxygen in Tissue Repair
Source: Int J Mol Sci. 2021 Oct 29;22(21):11754. doi: 10.3390/ijms222111754 (PMC8584249; doi:10.3390/ijms222111754)
Supplement: Supplementary file 1 [file ijms-22-11754-s001.zip]

Archive with 1 entries (1 files):
- ijms-1425135-supplementary.pdf
